# Supplementary material for: Two Crystal Forms of a Hydrated 2:1 β-Cyclodextrin Fluconazole Complex: Single Crystal X-ray Structures, Dehydration Profiles, and Conditions for Their Individual Isolation
Source: Molecules. 2021 Jul 22;26(15):4427. doi: 10.3390/molecules26154427 (PMC8348925; doi:10.3390/molecules26154427)
Supplement: Supplementary file 1 [file molecules-26-04427-s001.zip]

Archive with 1 entries (1 files):
- molecules-1297359-supplementary.pdf
